# Supplementary material for: Accelerated Skin Wound Healing Using Flexible Photovoltaic-Bioelectrode Electrical Stimulation
Source: Micromachines (Basel). 2022 Mar 31;13(4):561. doi: 10.3390/mi13040561 (PMC9032666; doi:10.3390/mi13040561)
Supplement: Supplementary file 1 [file micromachines-13-00561-s001.zip]

Archive with 1 entries (1 files):
- micromachines-1636623-supplementary.pdf
